# Supplementary material for: High-Density Linkage Maps from Japanese Rice japonica Recombinant Inbred Lines Using Genotyping by Random Amplicon Sequencing-Direct (GRAS-Di)
Source: Plants (Basel). 2023 Feb 17;12(4):929. doi: 10.3390/plants12040929 (PMC9959243; doi:10.3390/plants12040929)
Supplement: Supplementary file 1 [file plants-12-00929-s001.zip]

Archive with 1 entries (1 files):
- plants-2185407-supplementary.pdf
